# Supplementary material for: The Mitochondrial Antioxidant Sirtuin3 Cooperates with Lipid Metabolism to Safeguard Neurogenesis in Aging and Depression
Source: Cells. 2021 Dec 29;11(1):90. doi: 10.3390/cells11010090 (PMC8750385; doi:10.3390/cells11010090)
Supplement: Supplementary file 1 [file cells-11-00090-s001.zip]

Archive with 1 entries (1 files):
- cells-1471567-Supplementary.pdf
